# Supplementary material for: Elucidation of bioinformatic-guided high-prospect drug repositioning candidates for DMD via Swanson linking of target-focused latent knowledge from text-mined categorical metadata
Source: Front Cell Dev Biol. 2023 Aug 17;11:1226707. doi: 10.3389/fcell.2023.1226707 (PMC10469615; doi:10.3389/fcell.2023.1226707)
Supplement: Supplementary file 1 [file Table2.XLSX]

## Sheet: Sheet1
Cellular target [w/ word stem(s)]	1970-1973	1974-1977	1978-1981	1982-1985	1986-1989	1990-1993	1994-1997	1998-2001	2002-2005	2006-2009	2010-2013	2014-2017	Mean	Main roles in muscle	Link to Duchenne Muscular Dystrophy	Therapeutic prospects as target or intervention as of most recent studies	Sample PMID(s) of interest
43Dag/Beta-Dystroglycan	0	0	0	0	0	0.0496	0.1631	0	0	0	0	0	0.017725	Protein involved in muscle structure maintenance (Dystroglycan Glycoprotein complex)	One of the components of the DGC which is not formed when dystrophin is not expressed	Ongoing studies (clinical potential unknown)	32057921 36168044
50DAG/Adhalin	0	0	0	0	0	0.091	0.6265	0.0228	0	0	0	0	0.0616917	Protein involved in muscle structure maintenance (Dystroglycan Glycoprotein complex)	One of the components of the DGC which is not formed when dystrophin is not expressed	Ongoing studies (clinical potential unknown)
Alpha-Actinin	0	0	0.0261	0.0199	0.1542	0.0579	0.0601	0.0381	0.0299	0.0143	0.0066	0	0.033925	Protein involved in muscle structure maintenance (sarcomere)	Cells from patients presenting with DMD show sarcomere abnormalities. ACTN3 is a genetic modifier of DMD	Mixed (genetic modifier with varied phenotypic effects, studies ongoing)	1745358 9309713 28139640 35465312
Alpha-dystroglycan	0	0	0	0	0	0	0.1116	0.137	0.1437	0.0475	0.0166	0.0306	0.0405833	Protein involved in muscle structure maintenance (Dystroglycan Glycoprotein complex)	One of the components of the DGC which is not formed when dystrophin is not expressed	Positive in pre-clinical studies (post-translational modifications may ameliorate phenotype)	32057921 36168044
Biglycan	0	0	0	0	0	0	0	0	0.018	0.0238	0.0166	0.0179	0.00635833	Protein involved in muscle structure maintenance	Biglycan is a modifier of DMD.	Positive in pre-clinical studies (potential for utrophin recruitment, studies ongoing)	21187385 16183658
Caveolin	0	0	0	0	0	0	0	0.0381	0.012	0	0.0099	0.0026	0.00521667	Protein involved in muscle structure maintenance (forms the caveolae)	The number and size of caveolae are specifically abnormal in DMD.	Ongoing studies (clinical potential unknown)	10441463 33228026
Desmin	0	0	0	0.0398	0	0.1075	0.1116	0.1066	0.0419	0.0665	0.0397	0.0153	0.044075	Protein involved in muscle structure maintenance (sarcomere)	Cells from patients presenting with DMD show sarcomeric abnormalities.	Positive in pre-clinical studies (amelioration of phenotype, studies ongoing)	1745358 9309713
Dysferlin	0	0	0	0	0	0	0	0.0837	0.0419	0.0143	0.0662	0.0485	0.0212167	Protein involved in muscle homeostasis and repair	Overall fragility of the sarcolemma observed in DMD patients' cells. Sometimes nebulin is reduced in DMD samples.	Ongoing studies (clinical potential unknown)	24902367 35563723
Dystrobrevin	0	0	0	0	0	0	0.1545	0.1294	0.1198	0.0238	0.0364	0.0077	0.0393	Protein involved in muscle structure maintenance	Dystrobrevin helps dystrophin binding to the DGC in the heart.	Potentiator of dystrophin function; therapeutic potential in DMD unknown	21673914
Glutamine + Alanine	0	0	0	0	0	0	0	1	0	3	1	0	0.416667	Amino acids that promote muscle maintenace	These are reduced in DMD or Becker Muscular Dystrophy patients.	Ongoing studies (clinical potential unknown)	29278724
Integrin	0	0	0	0	0	0.0083	0.0687	0.2055	0.0419	0.2329	0.1093	0.0587	0.0604417	Protein involved in muscle structure maintenance	The α7β1 integrin complex is a major modulator of disease progression in DMD.	Positive in pre-clinical studies (upregulation may ameliorate phenotype, studies ongoing)	11257121 28391962 23846963
Laminin	0	0	0	0	0.0119	0.2316	0.4807	0.373	0.0898	0.1141	0.0894	0.0562	0.120558	Protein involved in muscle structure maintenance	Laminin-111 is increased in steroid-treated animals and is under evaluation as a potential therapeutic avenue.	Positive in pre-clinical studies (upregulation may ameliorate phenotype, studies ongoing)	31179490 20683444 19416897
Lectin	0	0	0	0.1194	0.0475	0.0331	0	0	0.018	0.0048	0.0066	0.0026	0.0193333	Promotes muscle health via regulation of immune response, cell-cell interactions, glycosylation or signaling pathways	Some proteins are abnormally expressed or absent based on lectin immunoblot on DMD samples	Positive in pre-clinical studies (promising results in mouse models for e.g. galectin-based protein therapy)	6699652 4009204 7693622
MicroRNA	0	0	0	0	0	0	0	0	0.006	0.0475	0.0728	0.1022	0.0190417	Modulation of muscle regeneration and stem cell behavior	Numerous microRNAs are potential biomarkers and therapeutic targets for DMD (mir-1, mir-133, mir-206, etc.).	Positive in pre-clinical studies (several miRNAs may have potential utility in modulation of disease severity)	35873767 25050825 33071947 20727829 27977725 36575500
MicroRNA 206	0	0	0	0	0	0	0	0	0	0.0285	0.0662	0.1047	0.0166167	Biomarker of DMD	microRNA-206 promotes skeletal muscle regeneration and delays progression of Duchenne muscular dystrophy in mice.	Positive in pre-clinical studies	24460924 22546853
Microtubule	0	0	0	0	0	0	0.0343	0.0076	0.0299	0.0143	0.0331	0.12	0.0199333	Protein involved in muscle structure maintenance	Dystrophin directly organizes and/or stabilizes costameric microtubules.	Ongoing studies (clinical potential unknown)	22871609 19651889
Nebulin	0	0	0	0	0.2017	0.0083	0	0	0	0	0.0033	0.0026	0.0179917	Protein involved in muscle structure maintenance	Overall fragility of the sarcolemma observed in DMD patients cells. Sometimes nebulin is reduced in DMD samples.	Ongoing studies (clinical potential unknown)	3062133
Sarcoglycan	0	0	0	0	0	0	0.2575	0.3959	0.1437	0.1378	0.0563	0.0332	0.0853667	Protein involved in muscle structure maintenance	One of the components of the DGC which is not formed when dystrophin is not expressed.	Positive (low-level expression may be protective)	32057921 36168044
Syntrophin	0	0	0	0	0	0	0.2404	0.0837	0.1257	0.0428	0.0364	0.0179	0.045575	Protein involved in muscle structure maintenance	Syntrophin binds directly to dystrophin.	Positive in pre-clinical studies (may e.g. be cardioprotective)	16267784 29790927
Utrophin	0	0	0	0	0	0.2068	1.1417	2.2762	1.473	0.6797	0.7516	0.4954	0.585367	Protein involved in muscle structure maintenance	Utrophin is a known modifier of DMD and is known to partially compensate for dystrophin loss	Positive (well-established for potential to rescue dystrophin-deficient phenotype)	33999469
Vimentin	0	0	0	0	0.0119	0.0744	0.0601	0.0381	0.0359	0.0048	0.0132	0.0179	0.0213583	Protein involved in muscle structure maintenance	Cells from patients presenting with DMD show sarcomere abnormalities. Vimentin is more highly expressed in DMD patients.	Ongoing studies (clinical potential unknown)	10441463 33228026 16183658
Bestatin	0	0	0	0	0	1	1	0	0	0	0	0	0.166667	Reversible protease inhibitor (inhibits leucine aminopeptidase)	The concentration of urinary ASP in children with DMD increased greatly after being given bestatin, an inhibitor of leucine aminopeptidase, for 9 months.	Unknown (sparse studies with unclear clinical improvement in 1990s that were not followed up)	7871971
Calpain	0	0	0	0	0.0119	0.0331	0.1889	0.236	0.1377	0.2091	0.1126	0.0153	0.0787167	Muscle maintenance via protein degradation	Calpains are increased in skeletal muscle from DMD patients. Platelet m-calpain can be used as a biomarker for female carrier.	Mixed results and ongoing studies; clinical potential remains unknown	22166894 16815350 24430868 23105354
Cathepsin	0	0	0.0522	0.1592	0.1068	0.1158	0.0086	0	0	0	0.0033	0.0026	0.037375	Lysosomal protease helping protein turnover	Cathepsins might be involved in DMD pathogenicity	Ongoing studies (clinical potential unknown)	26966179
Loxistatin	0	0	0	0	0	1	0	0	0	0	0	0	0.0833333	Protease inhibitor	No real effect on clinical course for DMD patients despite promising results on animal models	Negative (thus far does not appear to have significant clinical efficacy)	1450492
MMP	0	0	0	0	0	0	0	0.0609	0.012	0.0713	0.053	0.0281	0.018775	Muscle maintenance via ECM degradation, regulating cell migration, differantiation and regeneration	Multiple MMPs are elevated in DMD compared with controls with MMP9 serving as a serum biomarker.	Possible potentiator of myoblast engraftment and fiber repair; ongoing studies	21724396 25364719 15616792
Proteasome	0	0	0	0	0	0	0	0.0533	0.0419	0.057	0.0761	0.0664	0.0245583	Muscle maintenance via protein degradation	Use of proteasome inhibitor MG132 increases levels of dystrophin and other DGC components.	Positive (antagonism may enhance general DGC integrity and compensatory functionality)	14507673
Ribosome	0	0.6173	0.2869	0.2189	0.0237	0.0165	0	0	0.012	0.0475	0.0397	0.0153	0.106483	Involved in protein synthesis allowing proper muscle maintenance	The usage of an internal ribosome internal site in DMD exon 6 leads to expression of a highly functional N-truncated dystrophin. This strategy is currently under investigation for patients presenting with a duplication of exon 2.	Positive in pre-clinical studies (documented potential for complementation of dystrophin and DGC functionality), being studied clinically	25198047 33164678
Calcium	0	0	1.5908	1.3135	0.522	0.9511	1.2189	0.6852	1.3951	1.2833	0.9767	0.6002	0.878067	Essential mineral for muscle maintenance and contraction	The malfunction of sarcolemmal Ca2+ channels in dystrophin-deficient muscle leads to abnormal increase in cytoplasmic Ca2+ concentration.	Mixed (some evidence for potential in phenotypic amelioration but sparse clinical findings; ongoing studies)	33897454 34681707 18843663
Adenylyl Cyclase	0	0.2744	0.9127	0.1194	0.1186	0	0.0086	0	0.006	0.0143	0.0033	0.0051	0.121867	Essential for muscle maintenance and contraction	The basal activity of adenylyl cyclase in Duchenne cells was found to be higher in myotubes.	Unknown (target has largely not been investigated since positional cloning of dystrophin)	988507 14625851
Nf-Κb	0	0	0	0	0	0	0	0	0.0838	0.2614	0.043	0	0.03235	Pathway involved in muscle health via regulation of inflammation, cell growth and cell death.	The NF-κB (nf-kb) signalling pathway is excessively activated in early DMD muscle disease, leading to increased inflammation and reduced muscle growth. Several drugs are being tested to inhibit nf-kb.	Mixed-to-positive (several clinical studies involving drugs and nutraceuticals targeting NF-kappaB pathway such as vamorolone, flavocoxid, and EGCg; edasalonexent well-tolerated but clinical efficacy unclear)	21842588 30143619 33467104 30452422 17380205
Pgc1Α	0	0	0	0	0	0	0	0	0	0	0.0695	0.1073	0.0147333	Master regulator of mitochondrial biogenesis, promoting muscle oxidative capacity and also involved in promoting muscle contraction through calcium/CAMK pathway	The regulation of neuromuscular junction genes and muscle tissue damage in a mouse model of Duchenne muscular dystrophy is controlled by PGC1α.	Ongoing studies (clinical potential unknown)	32528825 17403779
Platelets	0	0.343	0.0261	0.2587	0.0475	0.0331	0.0429	0.0457	0.0479	0.0951	0.0066	0.0026	0.0791	Involved in muscle health and repair	Impaired vessel reactivity may induce primary hemostasis defects in DMD.	Ongoing studies (clinical potential unknown)	9565990 16009551
Serotonin	0	2.5379	0	0	0.0475	0	0	0	0	0.0285	0	0.0128	0.218892	Helps muscle contraction	Modulation of serotonergic activity in animal models of DMD may attenuate symptoms linked to hemostasis.	Prospect as pharmacologic candidate demonstrated in several animal models (mdx mouse, C. elegans, zebrafish) but mechanism and clinical relevance unclear	3587271 26740813
Tgf-Β	0	0	0	0	0	0	0	0.0609	0.1317	0.1949	0.3178	0.2503	0.0796333	Involved in muscle health and repair	The TGF-β signaling has a major impact on various aspects of DMD pathology, including muscle regeneration, fibrosis, and inflammation. It affects several cell types, such as myoblasts, macrophages, lymphocytes, and fibroblasts.	Mixed-to-positive (TGF-β targeted directly and indirectly by several drugs in animal and clinical trials, e.g. via myostatin inhibition by ACE-031, with some safety issues but encouraging early findings on efficacy)	32213706 21641384 23551962
TNF	0	0	0	0	0	0	0.0086	0.0685	0.012	0.0428	0.0795	0.1022	0.0261333	Inflammatory cytokine active in the NF-κB signaling pathway	TNF-alpha expression is increased in DMD patients.	Ongoing studies (clinical potential unknown)	21842588 26515458
Adiponectin	0	0	0	0	0	0	0	0	0	0	0	0.023	0.00191667	Involved in the regulation of muscle growth/mass	Adiponectin significantly decreased NF-κB activity in mdx mice. An orally active ApN receptor agonist, AdipoRon, showed promise in mdx.	Positive pre-clinical results; clinical potential to be assessed	26257862 28463682 31965757
AKT	0	0	0	0	0	0	0	0	0	0.1378	0.0993	0.0383	0.02295	Involved in the regulation of muscle growth/mass	AKT signaling is perturbed in DMD patients.	Ongoing studies (clinical potential unknown)	34706731 21216283
bFGF	0	0	0	0	0	0	2	0	0	0	0	0	0.166667	Growth factor promoting muscle growth/mass	bFGF is increased in DMD patients and is suggested to be a marker of degeneration/regeneration responses.	Ongoing studies (clinical potential unknown)	20476668
IGF-1	0	0	0	0	0	0	0.0086	0	0.1138	0.1141	0.0298	0.0255	0.0243167	Involved in the regulation of muscle growth/mass	IGF-1 is linked to myogenesis, muscle mass, strength development, and degeneration. It has been shown to increase the proliferative capacity of muscle satellite cells and may be beneficial in treating DMD.	Mixed-to-positive; on the heels of abundant pre-clinical data, clinical trials with rhIGF-1 have shown amelioration in growth but not motor function, and growth hormone (upregulates IGF-1 via JAK-STAT) shows some potential cardioprotective effect	32108355 32070170 18726613 11007571
IL-6	0	0	0	0	0	0	0.0258	0	0.0359	0.0048	0.0828	0.1124	0.0218083	Myokine involved in the regulation of cell growth	IL-6 is chronically elevated in Duchenne Muscular Dystrophy.	Ongoing studies (clinical potential unknown)	26251044 26137572 31827671 26137566
Myostatin	0	0	0	0	0	0	0	0	0.2515	0.2376	0.245	0.1149	0.07075	Involved in the regulation of muscle growth/mass	Myostatin inhibitors are investigated as potential therapeutic agent for DMD and also suggested as a biomarker for monitoring therepeutic efficacy of treatment in clinical trials.	Mixed-to-positive (parallel to findings thus far with inhibition of TGF-β, through which myostatin exerts effects)	22554312 15791004 33322031 27462804 32695843
Glutathione	0	0	0.1304	0.0796	0.0712	0.0992	0.0172	0.0152	0.006	0.0618	0.0894	0.0179	0.0489917	Helps combat muscle fatigue by inhibiting oxidative damage due to ROS production	Linked to the oxidative stress observed in DMD. Deficiency linked to a more severe phentoype in DMD.	Preliminarily positive (e.g. glutathione potentiators like melatonin appear to alleviate DMD oxidative stress)	20696779 37107246 22219131
Phosphatidylcholine	0	0.0686	0.1825	0.1393	0.0237	0	0	0	0	0.0048	0	0.0051	0.0353333	Involved in membrane bilayer formation and anti-oxidant function	Impaired synthesis of phosphatidylcholines of the sarcoplasmic reticulum is suggested to be involved in DMD.	Ongoing studies (clinical potential unknown)	35095541 26861054
Plasmalogen	0.6277	0	0	0	0	0	0	0	0	0	0	0	0.0523083	Involved in membrane bilayer formation and anti-oxidant function	Decreased synthesis of plasmalogen is suggested to be involved in DMD.	Unknown (target has largely not been investigated since positional cloning of dystrophin)	663625
Allopurinol	0	1	6	4	3	0	0	0	0	0	0	0	1.16667	Xanthine oxidase inhibitor; it exerts its therapeutic effect in e.g. gout by reducing the production of uric acid in the body.	It was investigated as a potential treatment for DMD but didn't reach therapeutic efficacy.	Negative (thus far does not appear to have significant clinical efficacy)	6109925 6847424 2820393
Endothelium	0	0.0686	0	0.0995	0.0356	0.0827	0.0343	0.0761	0.1497	0.1664	0.0927	0.0306	0.0696833	Regulation of nutrient exchange and immune cell migration.	Endothelial defects have been observed in DMD.	Ongoing studies (clinical potential unknown)	33999411 24072696 22193759
Epigallocatechin-3-Gallate (Egcg)	0	0	0	0	0	0	0	0	0	0	0	0	0	Inflammation modulator.	It has been shown to limit the development of dystrophic muscle lesions in mdx mice.	Prospect as pharmacologic candidate demonstrated in animal data; clinical trial underway	16403950 18264714 19322813 22331205
Gentamicin	0	0	0	0	0	0	0	3	4	1	2	0	0.833333	Antibiotic	Gentamicin is able to partially recover dystrophin expression in a subset of Duchenne patients with nonsense mutations	Mixed-to-positive in a specific DMD patient cohort	20517938 18694830 14751810
Oxatomide	0	0	0	0	0	0	0	1	0	1	0	0	0.166667	Antihistamine	It was investigated as a potential treatment for DMD but didn't reach therapeutic efficacy.	Negative (thus far does not appear to have significant clinical efficacy)	17459739
Pentoxyfylline	0	0	0	0	0	0	0	1	0	5	2	0	0.666667	Vasoactive agent that improves the flow of blood by reducing its viscosity.	It was investigated as a potential treatment for DMD but didn't reach therapeutic efficacy.	Negative (thus far does not appear to have significant clinical efficacy)	22402864
Fibrosis	0	0	0.1304	0.1592	0.2847	0.3225	0.3519	0.236	0.4251	0.5513	0.7516	0.8504	0.338592	Hallmark of muscular dystrophies where muscle is replaced by fibrotic tissue. Fibrosis is an injurious and unregulated wound-healing mechanism identified by an overabundance of extracellular matrix (ECM) protein.	Several antifibrotic therapy approaches are currently being tested for DMD.	Solid pre-clinical data for phenotypic amelioration via targeting of a process core to DMD pathophysiology; many clinical studies have examined fibrosis reduction as an endpoint, with more recent interest on testing specific anti-fibrotic agents	23620650 36566666
