# Supplementary material for: Elucidation of bioinformatic-guided high-prospect drug repositioning candidates for DMD via Swanson linking of target-focused latent knowledge from text-mined categorical metadata
Source: Front Cell Dev Biol. 2023 Aug 17;11:1226707. doi: 10.3389/fcell.2023.1226707 (PMC10469615; doi:10.3389/fcell.2023.1226707)
Supplement: Supplementary file 2 [file Table3.XLSX]

## Sheet: Sheet1
MeSH term or kw query combinations	Target classes (mechanism of muscle damage)	Specific target (if applicable)	Action on target: agonist or antagonist-like (if applicable)	Sample of literature-based drug candidates with documented effect on target	Sample PMID(s) of interest	DrugBank equivalent target designation(s)	Sample DrugBank additional candidates	Mechanism of action	Current indications/investigations	Potential advantages/disadvantages	Sample PMID(s) of interest
"Angiotensin II Type 1 Receptor Blockers/therapeutic use"[MAJR] AND "Transforming Growth Factor beta/metabolism"[MeSH Terms]	renin-angiotension and TGFB signaling pathways	Angiotensin II Type 1 Receptor and TGF-beta	antagonist-like	irbesartan	22469867	Type-1 angiotensin II receptor; Transforming growth factor beta-1	Olmesartan	Angiotensin ii receptor blocker (arb) and also affects the renin-angiotensin aldosterone system (raas)	Treatment of hypertension and type 2 diabetes-associated nephropathy, particularly in patients who cannot tolerate ace inhibitors. it has been shown to improve cardiovascular outcomes and slow the progression of diabetic nephropathy.		21624500 26948801 31335087 25637937
							Eprosartan	Reversible, competitive selective inhibitor of the at1 receptor. its action on presynaptic at1 receptors inhibits noradrenaline release, unlike ace inhibitors.	Treatment of hypertension alone or in combination with other classes of antihypertensive agents. also used as a first-line agent in the treatment of diabetic nephropathy, as well as a second-line agent in the treatment of congestive heart failure (only in those intolerant of ace inhibitors)	Half life between 50.4 and 62.7 hours. reduces murine cardiac hypertrophy.	11580885 11975834
							Telmisartan	This drug selectively binds to angiotensin ii at1-receptors, and also a partial agonist of pparγ	Hypertension, diabetic nephropathy, and congestive heart failure.	No toxicity has been demonstrated.	18158351 16938288 18757085
							Azilsartan Medoxomil	Prodrug that is hydrolyzed to its active metabolite, azilsartan, in the gastrointestinal tract following oral administration to act like a direct vasoconstrictor that binds to the angiotensin II type 1 receptor.	Hypertension		21762358 21282560 21272195 22278628
							Saprisartan	Effective angiotensin ii type 1 (at1) reversible receptor antagonist that selectively blocks the renin-angiotensin-aldosterone system (raas)	Hypertension, Heart failure		9421286 9863652
							Forasartan	Specific angiotensin ii antagonist	Hypertension		9156352
							Candesartan	Angiotensin-receptor blocker (arb). available as a prodrug in the form of candesartan cilexetil.	Hypertension, Heart failure	Half life of about 1 hour. Toxic at high dose.	25416320 21624500 18046913 1521260 23330658
							Fimasartan	Angiotensin II receptor antagonist (arb)	Hypertension, Heart failure		22381711
							Cyt006-Angqb	Vaccine that produces an anti-angiotensin II antibody response by inhibiting the binding of angiotensin ii to its receptors	Unknown	new mechanism of action and an easier delivery method (one injection lasts weeks) in comparison to the current daily oral administration, with the potential to ameliorate compliance.	18328929
"Antioxidants/therapeutic use"[MAJR] AND Free Radical Scavengers[MeSH] AND Oxidation-Reduction/drug effects[MeSH]	oxidative stress; free radical formation	superoxide, H2O2, mediators of free radical production	N/A (free radical reduction, varied mechanisms)	edaravone, p-coumaric acid	12061142, 30599319	free radicals, superoxide	Alpha-Tocopherol	Fat-soluble antioxidant that is capable of neutralizing free radicals in the body	Vitamin E deficiency	Help minimize muscle damage during exercise.	19859781 33927795
							Tocopherol	Radical scavenger. It mainly acts as an antioxidant for lipid bilayers.	Vitamin E deficiency		19859781 33927795
							Beta- carotene	This is a vitamin a precursor which is a potent antioxidant against reactive oxygen species.	Source of vitamin a and also used commonly for the reduction of photosensitivity in patients with erythropoietic protoporphyria and other photosensitivity diseases	6 - 11 days half-life. IncreaseS muscle mass and hypertrophy in mice. Bioavailability in 6 to 7 hours.	26875490 2000818
							Bendazac	Non-steroidal anti-inflammatory, analgesic, antipyretic, and platelet-inhibitory effects by inhibiting prostaglandin synthesis through cyclooxygenase activity.	Non-prescription topical cream product for treating conditions like local pain, inflammation, dermatitis, eczema, pruritis, hives, insect bites, burns, erythema,	Discontinued in most countries due to hepatoxicity risks. Half life around 4hours.	7111323
"Calcium Channels"[MeSH Terms] AND "Cyclic AMP-Dependent Protein Kinases/antagonists and inhibitors"[MeSH Terms]	calcium-mediated toxicity; glutamate toxicity	P/Q-type Ca channels; Ca/calmodulin system; CA-mediated protein kinase pathways	antagonist-like	CIM, zinterol, atRA	32911011, 27977772, 25343782	calcium/calmodulin-dependent protein kinase kinase 1; voltage-dependent (P/Q-type) calcium channel	Fostamatinib	The active metabolite of fostamatinib, r406, inhibits spleen tyrosine kinase (syk) 2 with high affinity.	Treatment of chronic immune thrombocytopenia (itp) in patients who have had insufficient response to previous therapy	Showed anti-inflammatory benefits in mice model of arthroscopies. Risk of hypertension is associated with this treatment in clinical trials. Absolute bioavailability of 55% and reaches peak plasma concentrations in approximately 1.5 h with a half life of 15 hours.	21700926 34349639 16946104 23190017
							Bioallethrin	Affects sodium channels by binding to them in their closed state and altering the gating kinetics and a small effect on intracellular calcium	Use for lice and scabies infestation.	Toxic to human lymphocytes	33859309
							Butamben	Inhibits the voltage-gated calcium channels	Treatment of chronic pain due to its long-duration effect	Treatment of chronic pain due to a low systemic absorption which allows for a longer duration of action. Half life of 90 minutes that canbe extended to 400 hours if prepared with l-lactic acid capsules.	15923341 16368819 22190922 20558909
							Efonidipine	Blocks t-type in addition to l-type calcium channels	Treatment of both hypertension and may be beneficial in renal hypertension	Reduces stress-induced heart rate and blood pressure, indicating its strong cardioprotective effects. Half life is about 4 hours with peak plasma concentration around 2 hours post ingestion.	19172462 21088755 12070536
"Fibrosis/prevention and control"[MeSH Terms] AND "Oxidative Stress/drug effects"[MeSH Terms]"Fibrosis/prevention and control"[MeSH Terms] AND "Oxidative Stress/drug effects"[MeSH Terms]	fibrosis; oxidative stress	induction of fibrosis, superoxide, H2O2, mediators of free radical production	antagonist-like	maresin-1, mitoquinone, nicotinamide, mannose, Nrf2	34943914, 34742568, 34610336, 34637794, 34454288	free radicals, superoxide	Alpha-Tocopherol	Fat-soluble antioxidant that is capable of neutralizing free radicals in the body	Vitamin E deficiency	Help minimize muscle damage during exercise. Oral bioavailability of 36%. Half-life around 3 hours.	19859781 33927795
							Beta- carotene	This is a vitamin a precursor which is a potent antioxidant against reactive oxygen species.	Source of vitamin A and also used commonly for the reduction of photosensitivity in patients with erythropoietic protoporphyria and other photosensitivity diseases	6 - 11 days half-life. Increases muscle mass and hypertrophy in mice. Bioavailability in 6 to 7 hours.	26875490 2000818
							Bendazac	Non-steroidal anti-inflammatory, analgesic, antipyretic, and platelet-inhibitory effects by inhibiting prostaglandin synthesis through cyclooxygenase activity.	Non-prescription topical cream product for treating conditions like local pain, inflammation, dermatitis, eczema, pruritis, hives, insect bites, burns, erythema,	Discontinued in most countries due to hepatoxicity risks. half life around 4hours.	7111323
Free Radical Scavengers[MeSH] AND Oxidation-Reduction/drug effects[MeSH] AND "Oxidative Stress"[MAJR]	oxidative stress; free radical formation	superoxide, H2O2, mediators of free radical production	N/A (free radical reduction, varied mechanisms)	Comephorid molmol, KM-34 (catechol), 6-gingerol	29990838, 29100263, 33531877	free radicals, superoxide	Alpha-Tocopherol	Fat-soluble antioxidant that is capable of neutralizing free radicals in the body	Vitamin E deficiency	Help minimize muscle damage during exercise. Oral bioavailability of 36%. Half-life around 3 hours.	19859781 33927795
							Beta- carotene	This is a vitamin a precursor which is a potent antioxidant against reactive oxygen species.	Source of vitamin a and also used commonly for the reduction of photosensitivity in patients with erythropoietic protoporphyria and other photosensitivity diseases	6 - 11 days half-life. Increase muscle mass and hypertrophy in mice. Bioavailability in 6 to 7 hours.	26875490 2000818
							Bendazac	Non-steroidal anti-inflammatory, analgesic, antipyretic, and platelet-inhibitory effects by inhibiting prostaglandin synthesis through cyclooxygenase activity.	Non-prescription topical cream product for treating conditions like local pain, inflammation, dermatitis, eczema, pruritis, hives, insect bites, burns, erythema,	Discontinued in most countries due to hepatoxicity risks. Half life around 4hours.	7111323
"Histone Deacetylase Inhibitors"[MAJR] AND "Histone Deacetylase 2"[MeSH]	HDACs; nitric oxide pathways+B26:B43	HDAC1, 2, 3	antagonist-like	2-aminobenzamides, MI192, trichostatin A, 6a, gallic acid, CBUD-1001, quinazolinyl-containing benzamide derivatives, MPT0G030	35458724, 34722210, 22005560, 34111829, 32615369, 32945468, 34653945, 25015091	Histone deacetylase	Belinostat	Histone deacetylase (hdac) inhibitor	Treatment of patients with relapsed or refractory peripheral t-cell lymphoma	Half life of 1.1 hours. Linked to acute and potentially fatal liver injury.	36864346 26101246 26769244
							Panobinostat	Non-selective histone deacetylase inhibitor	Treat multiple myeloma in combination with other antineoplastic agents.	Half life of 30hours. Exhibits cytotoxic synergy with bortezomib, a proteasome inhibitor concurrently used in treatment of multiple myeloma.	26362997 26494130 32945549
							Vorinostat	Histone deacetylase (hdac) inhibitor	Treatment of cutaneous manifestations in patients with progressive, persistent, or recurrent cutaneous t- cell lymphoma (ctcl) following prior systemic therapies.	Half life of 2 hours. used in combination with other compound for leukemia and other cancers.	35618218 25800891 28956187 24728831 27511598;
							Valproic Acid	Anticonvulsant	Control complex partial seizures and both simple and complex absence seizures. investigated for neuroprotective, anti-manic, and anti-migraine effects. it is currently a compound of interest in the field of oncology.	Half life: 9-16 hours in adults and up to 67 hours in neonates. can cause liver injury and embryogenesis defects. Shows evidence of exon skipping boosting effect in mdx mice.	23749495 17850978 22342442 23042728 12475192 36514350
							Phenyl butyric Acid	Decreases elevated plasma ammonia glutamine levels in patients with urea cycle disorders. it increases waste nitrogen excretion in the form of phenylacetylglutamine.2	Treatment of various conditions, including urea cycle disorders, neonatal-onset deficiency, late-onset deficiency disease in patients with a history of hyperammonemia encephalopathy.	Half life about 0.76 hours.	25557635
							Romidepsin	Histone deacetylase (hdac) inhibitor	Treatment of cutaneous t-cell lymphoma (ctcl) in patients who have received at least one prior systemic therapy.	Half life about 3 hours. potential liver toxicity.	26473529 27511598 33171487 22271479
							Decitabine	Chemotherapeutic pyrimidine nucleoside analogue	Treatment of chronic myelomonocytic leukemia and myelodysplastic syndrome	Half-life of 0.62 hours. Can be used in combination with other treatment for certain cancers. Rare cause of liver injury	17925555 20072836
							Entinostat	Unknown	Treatment of non-small lung cancer, epigenetic therapy.	Can be used in combination with other treatment for certain cancers.	34453044 27151994 23650416
							Pyroxamide	Unknown	Used in trials studying the treatment of leukemia, lymphoma, small intestine cancer, precancerous condition, and myelodysplastic syndromes, among others.
"NF-kappa B/antagonists and inhibitors"[MAJR]	NF-κB (NF-kappa-B)-related pathways	NF-κB (NF-kappa-B)	antagonist-like	hydroxysafflor yellow A, 4-methoxydalbergione, curcumin**, nerolidol, TAK242, BAY11-7082, alpha-pinene, oleacein, epi-aszonalenin B	35319164, 36633144, 35229255, 35212850, 35319164, 35215890, 26119957, 35163130, 35131506	nuclear factor NF-kappa-B, nuclear factor NF-kappa-B complex	Donepezil	Acetylcholinesterase inhibitor	Treat the behavioral and cognitive effects of alzheimer's disease and other types of dementia.	Improved angiogenesis of endothelial cells and proliferation of satellite cells upon injury in mice.	25070503 19962381 34582845
							Terpinen-4-Ol	Unknown	Under investigation in clinical trial nct01647217 (demodex blepharitis treatment study).	Induced vascular smooth muscle relaxation	25219882
							Pranlukast	Leukotriene receptor antagonist	Treatment of allergic rhinitis and asthma symptoms.	Reduces myogenic tone in wt arteries	25395620
							Db14059/ SC-236	Unknown		Reduces inflammation after muscle injury, and helps regeneration	15084473
"Receptors, Thromboxane/antagonists and inhibitors"[MAJR]	eicosanoids, arachidonic acid pathway, pro-coagulants	thromboxane A2 (receptor), prostaglandins	antagonist-like	ONO-8809	34152603	Thromboxane A2 receptor	Ridogrel	Potent, selective, orally active inhibitor of cyclooxygenase-2 (cox-2)	It has been studied in cancer therapy , lower back pain , and inflammation	No evident toxicity demonstrated.	11856082 11552902
							Seratrodast	Thromboxane receptor antagonist	Treatment of asthma.	No evident toxicity demonstrated.	12442639 10893362
							Morniflumate	Non-steroidal anti-inflammatory drug with antipyretic properties.	It has been used in the symptomatic treatment of inflammatory conditions of the airways, ent, and the urogenital and osteoarticular systems.	2 hours half life. Quick bioavailability. Patients who have hypersensitivity to non-steroidal anti-inflammatory drugs may find this medication tolerable and potentially beneficial as an alternative.	23527729 2110537
"Sirtuin 1/metabolism"[MeSH Terms] AND "Fibrosis/prevention and control"[MeSH Terms]	dystroglycan complex, δ-sarcoglycans, sirtuin pathways, fibrosis dystroglycan complex, δ-sarcoglycans, sirtuin pathways, fibrosis	silent information regulator 1 (sirtuin 1, SIRT1)	agonist-like	SRT1720, chitosan, phloretin, nicotinamide riboside, curcumin**, sélénium-glutathione-enriched probiotic (SGP), hydrogen-rich water	27255945, 26126698, 31076562, 30928408, 27099472, 29933196, 33439102	NAD-dependent protein deacetylase sirtuin-1	Selisistat	Selective inhibitor of sirt1 that does not inhibit histone deacetylase (hdac) or other sirtuin deacetylase family members	Unknown	No evident toxicity demonstrated. Early studies show evidence of neuroprotective properties and notably in a huntington disease model	25223731 25223836
							Cambinol	Histone deacetylase (hdac) inhibitor	Unknown	Early studies show evidence of neuroprotective properties and notably in a parkinson's disease model	26010541 33875010
"Toll-Like Receptor 4/metabolism"[MAJR] AND "Toll-Like Receptor 4/antagonists and inhibitors"[MeSH]	toll-like receptors	toll-like receptor 4 (TLR4)	antagonist-like	hydroxysafflor yellow A, TAK242, ACT001, oleaceinhydroxysafflor yellow A, TAK242, ACT001, oleacein	35319164, 36177923, 35757727, 35163130	Toll-like receptor 4	Cyclobenzaprine	Skeletal muscle relaxant	relief of muscle spasm associated with acute, painful musculoskeletal conditions and occasionally used off-label for reducing pain and sleep disturbances in patients with fibromyalgia.	Effective half-life of 18 hours (range 8-37 hours). Rare cause of liver injury. Shows a short term moderate efficacy in fibromyalgic patients.	12809957 8129762
							Naloxone	Opioid receptor antagonist	Indicated for the reversal of an opioid overdose or suspected opioid overdose and used off-label for the treatment of neuraxial opioid-induced pruritus.	Half life of about 2 hours. An intranasal dose of naloxone is 42-47% bioavailable. No toxicity has been demonstrated.
							Lauric Acid	Unknown	Investigated for melting-point depression.
							Eritoran	Structural analogue of the lipid a portion of lipopolysaccharide (lps)	Investigated for use/treatment in sepsis and septicemia.	Half life between 50.4 and 62.7 hours. Reduces murine cardiac hypertrophy.	21613426 19661804 17242095 22459966
							Golotimod	Novel synthetic dipeptide that acts broadly on the toll-like receptor pathway.	Investigated for use/treatment in hepatitis (viral, c), infectious and parasitic disease (unspecified), and tuberculosis.	No toxicity has been demonstrated.
							E5531	Endotoxin antagonist.	Investigated for use/treatment in sepsis and septicemia.
							Myristic Acid	Unknown	Unknown
Transforming Growth Factor beta/antagonists and inhibitors[MAJR]	TGF-beta pathway	TGFB1, TGFB2, TGFB3	antagonist-like	P144, 1D11 (antibody), daphnetin, SB525334, artesunate, capsaicin, dihydroartemisinin, halofuginone, dioscin, SP-1154	35762283, 34916195, 35513128, 35128843, 34822854, 34798144, 33688170, 29524883, 28610976, 34813997	Transforming growth factor beta-1	1,4-Dioxane	Unknown	Unknown	Half life of about 1 hour. Toxic at high dose.
"Utrophin"[MeSH] AND "Up-Regulation"[MeSH]	compensatory utrophin upregulation; ECM modulationcompensatory utrophin upregulation; ECM modulation	utrophin	agonist-like	2-Arylbenzo[ d]oxazole phosphinate esters**, 4,6-diphenylpyrimidine-2-carbohydrazides**, ezutromid (2-arylbenzoxazoles)**	32551645, 33915371, 21456623	Utrophin	Zinc	Essential element	Treatment of patients with documented zinc deficiency but also utilized for boosting the immune system, treating the common cold and recurrent ear infections, as well as preventing lower respiratory tract infections	Zinc supplementation may help muscle recovery after exercise.	32273258
							Zinc Acetate	Modified essential element
							Zinc Chloride
							Zinc Sulfate
