# Supplementary material for: Elucidation of bioinformatic-guided high-prospect drug repositioning candidates for DMD via Swanson linking of target-focused latent knowledge from text-mined categorical metadata
Source: Front Cell Dev Biol. 2023 Aug 17;11:1226707. doi: 10.3389/fcell.2023.1226707 (PMC10469615; doi:10.3389/fcell.2023.1226707)
Supplement: Supplementary file 3 [file Table1.XLSX]

## Sheet: Sheet1
drug(s)	primary target(s)	1st author	PMID	Publication year (if after 2011)	MeSH text mining, 1st drug-target association (year)	associated PMID	Target's clinical significance for DMD established (year)	associated PMID2	Discovery Year 0	Proven or potential efficacy for DMD (year)	Associated PMID for drug's potential for DMD	Index of delayed discovery - IDD (years)	Graphical representation of the IDD	Action: Agonist-like or antagonlist-like (if applicable)	drug/target MeSH terms;: primary (1)	drug/target MeSH terms;: primary (2)	drug/target MeSH terms;: primary (3)	drug/target MeSH terms;: primary (4)	drug/target MeSH terms;: primary (5)	drug/target MeSH terms;: secondary (1)	drug/target MeSH terms;: secondary (2)	drug/target MeSH terms;: secondary (3)	Candidate validation	outcome markers, single-word (stem)	outcome markers, bigram	outcome markers, trigram or more	human or model organism	Clinical trial accession number (usa)
tricyclics (Imipramine and Amitriptyline); drug screen	serotonin reuptake	Carre-Pierrat M	21392993		1960	13710127	1987	3587271	1987	2011	21392993	24		antagonist-like	"Drug Evaluation, Preclinical/methods"[MAJR]	"Serotonin Uptake Inhibitors"[MAJR]							succeeded	screen; beneficial	prior screen		mdx(5Cv) mouse	NA
melatonin	oxidative stress; free radical formation	Chahbouni M, Hibaoui Y	21515247, 21486366		1990	2253751	1984	6471933	1990	2010	20210854	20		NA (varied mechanisms to reduce oxidative stress)	"Antioxidants/pharmacology"[MAJR]	"Oxidative Stress"[MAJR]	Oxidation-Reduction/drug effects[MeSH]	Free Radical Scavengers[MeSH]	"Glutathione Transferase/blood"[MeSH Terms]	"Glutathione/blood"[MeSH Terms]	"Superoxide Dismutase/blood"[MeSH Terms]	"Erythrocytes/pathology"[MAJR]	succeeded	counteract	further considered	support the efficacy, decreased plasma creatine kinase; increased total glutathione; better redox status	human (clinical trial); mdx(5Cv) mouse
bradykinin	NOS	Dabire H	22193759		1999	10556261	1996	9054190	1999	2011	22193759	12		agonist-like	"Endothelium, Vascular/physiopathology"[MAJR]	"Nitric Oxide/physiology"[MeSH Terms]	"Bradykinin/physiology"[MAJR]	"Cyclic GMP/metabolism"[MeSH Terms]					succeeded	overcome; restore			GRMD dog	NA
NBD peptide	NF-κB	Delfin DA	21586145		2000	10968790	2003	12631578	2003	2009	19401296	6		antagonist-like	"NF-kappa B/antagonists and inhibitors"[MAJR]	"Peptides/therapeutic use"[MeSH Terms]							succeeded		significantly improve; novel therapeutic	more than double; increase in force	dko mouse	NA
corticosteroids (prednisone, varied intervals)	insulin-like growth factors; anti-inflammatory; myoblast proliferation	Escolar DM	21753160		1955	14384301	1955	14384301	1955	1955	14384301	0		NA (complex target and anti-inflammatory profile)	"Steroids/therapeutic use"[MAJR] OR "Prednisone/therapeutic use"[MAJR]	"Insulin-Like Growth Factor I"[MAJR]	"Anti-Inflammatory Agents"[MAJR]	"Muscles/drug effects"[MAJR]					succeeded	prevent		Class I evidence; safe and effective	human (clinical trial)
bisphosphonates + corticosteroids	osteoclasts	Gordon KE	21242224		1975	817385	2011	21509823	2011	2011	21242224	0		antagonist-like	"Osteoclasts/drug effects"[MeSH]	"Steroids/therapeutic use"[MAJR] OR "Prednisone/therapeutic use"[MAJR]	"Insulin-Like Growth Factor I"[MAJR]	"Anti-Inflammatory Agents"[MAJR]	"Muscles/drug effects"[MAJR]				succeeded	improve	significantly improved	significantly improved survival	human (clinical trial)
ACEI (enalapril)	ACE or angiotensin receptor; fibrosis	Gozzoli A	21689754		1997	9076943	1999	10220639	1999	1999	10220639	0		antagonist-like	"Angiotensin-Converting Enzyme Inhibitors/therapeutic use"[MAJR]	"Fibrosis"[MeSH Terms]	"Connective Tissue Growth Factor"[MeSH]	"Cardiomyopathies/drug therapy"[MAJR]					succeeded	recovery; blunt	recovery score; significant reduction; beneficial effects		mdx mouse	NA
resveratrol	SIRT1; fibrosis; oxidative stress	Hori YS	21652783		2003	12939617	2011	21652783	2011	2011	21652783	0		agonist-like	"Stilbenes/therapeutic use"[MAJR]	"Sirtuin 1/metabolism"[MeSH Terms]	"Fibrosis/prevention and control"[MeSH Terms]	"Oxidative Stress/drug effects"[MeSH Terms]					succeeded	ameliorate; potentiate	useful strategy	delays the progression; decreased oxidative damage	mdx mouse	NA
soy isoflavones (genistein)	NF-κB; MAPKs; TNF-α	Messina S	21658942		1993	8515079	2003	12631578	2003	2011	21658942	8		antagonist-like	"Genistein/pharmacology"[MAJR]	"Mitogen-Activated Protein Kinase Kinases/antagonists and inhibitors"[MAJR]	"NF-kappa B/antagonists and inhibitors"[MAJR]	"Tumor Necrosis Factor-alpha/antagonists and inhibitors"[MAJR]		"Oxidative Stress/drug effects"[MeSH Terms]	"Regeneration/drug effects"[MeSH Terms]		succeeded		positive results		mdx mouse	NA
1D11	TGF-beta1	Nelson CA	21641384		1989	2537357	1999	10063832	1999	2011	21641384	12		antagonist-like	Transforming Growth Factor beta/antagonists and inhibitors[MAJR]								succeeded	improves		increased diaphragm muscle fiber density, decreased hydroxyproline levels, improved muscle function	mdx mouse	NA
TG003	splicing machinery/exon-skipping	Nishida A	21556062		2004	15010457	1991	2040695	2004	2011	21556062	7		NA	"RNA Splicing/drug effects"[MAJR]	"Thiazoles/pharmacology"[MAJR]	"Codon, Nonsense/drug effects"[MAJR]	"Genetic Therapy/methods"[MAJR]					succeeded				human (case)	NA
Corticosteroids + orthotics	ambulation; scoliosis; insulin-like growth factors; anti-inflammatory; myoblast proliferation	Pardo AC	21784636		2011	21784636	1955	14384301	2011	2011	21784636	0		NA	"Walking"[MeSH]	"Orthotic Devices"[MAJR]	"Steroids/Therapeutic Use"[MAJR] OR "Prednisone/therapeutic use"[MAJR]	"Insulin-Like Growth Factor I"[MAJR]	"Anti-Inflammatory Agents"[MAJR]	"Scoliosis/therapy"[MAJR] OR "Scoliosis/drug therapy"[MAJR]	"Ethinyl Estradiol/therapeutic use"[MeSH]		succeeded	prolong	prolong ambulation		human (case)	NA
sActRIIB	myostatin; ActRIIB	Pistilli EE	21356379		2004	15475360	2002	12459784	2004	2011	21356379	7		antagonist-like	"Activin Receptors, Type II/antagonists and inhibitors"[MAJR]	"Myostatin"[MeSH]							succeeded		significantly higher; significantly lower; functional improvement; functional strength; therapeutic rationale	increase in lean muscle mass; treating skeletal myopathies	mdx mouse	NA
ACEI + diuretic (lisinopril, spironolactone)	ACE or angiotensin receptor; fibrosis	Rafael-Fortney JA	21768542		1997	9076943	1999	10220639	1999	2011	21768542	12		antagonist-like	"Lisinopril/pharmacology"[MAJR]	"Spironolactone/pharmacology"[MAJR]							succeeded	preserve; prevent; attenuate; improve; warrant	greatly attenuate	further clinical evaluation	utrn(+/-), mdx, het mouse	NA
urocortins	PKA and Epac; calcium channels; calcium toxicity; CRF2 receptor; cAMP	Reutenauer-Patte J	22192627		2011	22192627	2011	22192627	2011	2011	22192627	0		NA (complex agonist and antagonist activity to reduce calcium toxicity)	"Calcium Channels"[MeSH Terms]	"Cyclic AMP-Dependent Protein Kinases/antagonists and inhibitors"[MeSH Terms]	"Protein Synthesis Inhibitors/pharmacology"[MeSH Terms]	"Protein Kinase Inhibitors/pharmacology"[MeSH]	"Receptors, Corticotropin-Releasing Hormone/metabolism"[MeSH]	"Acetylcysteine/analogs and derivatives"[MAJR];	"Stromal Interaction Molecule 1"[MeSH Terms]	"Erythromycin/analogs and derivatives"[MAJR]	succeeded	treatment; improve; protect; normalize		improve muscle resistance; improve calcium homeostasis; increase skeletal muscle; normalize plasma creatine	mdx(5Cv)	NA
Poloxamer P188	sarcolemma (membrane sealant)	Spurney CF	21575230		1992	1584787	1977	860127	1992	2011	21575230	19		NA (sarcolemmal membrane repair)	"Cardiomyopathies/prevention and control"[MAJR]	"Muscle Strength/drug effects"[MeSH Terms]				"Collagen/metabolism"[MeSH Terms]			succeeded	prevent	significantly increased		mdx mouse	NA
coenzyme Q10 (ubiquinone) + corticosteroids	oxidative stress; free radical formation	Spurney CF	21698649		1960	13768618	1984	6471933	1984	1985	3859873	1		NA (reduced oxidative damage)	"Ubiquinone/analogs and derivatives"[MAJR]	"Adrenal Cortex Hormones/therapeutic use"[MAJR]	"Vitamins/therapeutic use"[MAJR]						succeeded	warrant	resulted in; muscle strength		human (cliical trial)	NCT00308113 NCT01126697
N-acetylcysteine (NAC)	oxidative stress; free radical formation	Terrill et al.	22206641		1974	4417718	1984	6471933		2008	18258657	24		NA (reduced oxidative damage)	"Acetylcysteine/analogs and derivatives"[MAJR];	"Oxidative Stress"[MeSH Terms]	"Glutathione/metabolism"[MeSH Terms]						succeeded	effective; protective; significantly; enhance	provide evidence		mdx mouse	NA
SMTC1100	utrophin expression	Tinsley JM	21573153		2011	21573153	1993	8440993	2011	2011	21573153	0		agonist-like	"Utrophin/metabolism"[MAJR]								succeeded	dramatically; warrant	transcriptional upregulationn; disease modifying; reduced pathology	proof of principle; increase in overall strength	human (clinical trial)	NCT02056808 NCT02858362 NCT02383511
ascorbic acid	oxidative stress; free radical formation	Tonon E	22189191		1964	14170330	1984	6471933	1984	2011	22189191	27		NA (reduced oxidative damage)	"Ascorbic Acid/therapeutic use"[MAJR]	"Antioxidants/therapeutic use"[MAJR]	"Oxidative Stress"[MAJR]	Oxidation-Reduction/drug effects[MeSH]	Free Radical Scavengers[MeSH]				succeeded	protect	potential therapy		mdx mouse	NA
MG132	proteasomes	Winder SJ	22130468		1996	8910302	2000	11078210	2000	2003		3											succeeded	effective			satje zebrafish	NA
C101 (leupeptide derivative)	calpain	Childers MK	22291646		1980	6251364	1986	3527039	1986	2011	22291646	25		antagonist-like									failed	fail	not mitigate; not support; not observed		GRMD dog	NA
C-EPO (carbamylated erythropoietin)	myoblasts; fibroblasts	Wu MP	21171099		2011	21171099	1982	7202041	2011	2011	21171099	0		NA	"Erythropoietin/analogs and derivatives"[MAJR]	"Myoblasts/drug effects"[MeSH Terms]				"Cell Proliferation/drug effects"[MeSH Terms]			failed			not an effective therapeutic	mdx mouse	NA
ARB (losartan)	ACE or angiotensin receptor	Bish LT, Spurney CF	21731628, 21304057		1997	9076943	1992 (for cardiac Rx); 2007 (reduce skeletal muscle fibrosis)	1424336 (for cardiac Rx); 17237794 (for skeletal muscle fibrosis)	2007	2007	17237794	0		antagonist-like	"Angiotensin II Type 1 Receptor Blockers/therapeutic use"[MeSH Terms]	"Transforming Growth Factor beta/metabolism"[MeSH Terms]	"Connective Tissue Growth Factor"[MeSH]	"Cell Adhesion Molecules/metabolism"[MeSH Terms]	"Fibrosis"[MeSH Terms]				succeeded; mixed/unclear	preserve, improve	significantly reduced	improves cardiac systolic function; but will not; unlike the situation	mdx mouse	NCT01982695 (USA)
idebenone	oxidative stress; free radical formation	Buyse GM	21435876		1984	6748380	1984	6471933	1984	2009	18784063	25		NA	"Ubiquinone/analogs and derivatives"[MAJR]	"Vital Capacity/drug effects"[MeSH Terms]	"Oxidative Stress"[MAJR]			Oxidation-Reduction/drug effects[MeSH]			mixed or unclear	limitations	confirmatory study	small sample size; skewed age distribution	human (clinical trial)	NCT02814019 NCT03433807 NCT03603288 NCT00654784 NCT00758225 NCT00758225
corticosteroids + ACEI or ARB	ACE or angiotensin receptor	Hor KN	22011358		1965	14302350	1992 (for cardiac Rx); 2007 (reduce skeletal muscle fibrosis)	1424336 (for cardiac Rx); 17237794 (for skeletal muscle fibrosis)	2007	2007	17237794	0		antagonist-like	"Angiotensin-Converting Enzyme Inhibitors/therapeutic use"[MAJR]	"Angiotensin II Type 1 Receptor Blockers/therapeutic use"[MeSH Terms]	"Steroids/Therapeutic Use"[MAJR] OR "Prednisone/therapeutic use"[MAJR]	"Insulin-Like Growth Factor I"[MAJR]					mixed or unclear	worsened	more effective	support the need	human (clinical trial)
recombinant human biglycan	ECM and utrophin	Amenta AR	21187385		2011	21187385	1992	1483043	2011	2011	21187385	0		agonist-like	Utrophin[MeSH]	"Biglycan/chemistry"[MAJR]	"Up-Regulation"[MeSH]	"Utrophin/chemistry"[MAJR]					succeeded			improve muscle function		NA
[studies after 2011]
Pamrevlumab (FG-3019)	anti-ctgf	Morales MG	23904456	2013	2006	16607487	2005	16255854	2006	2013	23904456	7		antagonist-like	"Connective Tissue Growth Factor/antagonists and inhibitors"[MeSH]	Fibrosis[MeSH]	"Pulmonary Fibrosis/therapy"[MeSH]						succeeded				mdx mouse	NCT04371666 NCT04632940 NCT02606136
TAMOXIFEN	selective estrogen receptor modulator (SERM); fibrosis	Dorchies OM	23332367	2013	1991	1832890	2006	16770778	2006	2013	23332367	7		antagonist-like	Fibrosis[MeSH]	"Receptors, Estrogen/metabolism"[MeSH]							succeeded					NCT03354039 NCT02835079
RIMEPORIDE	NHE1	Ghaleh B	32199683	2020	2020	32199683	2020	32199683	2020	2020	32199683	0		antagonist-like	"Anti-Arrhythmia Agents"[MeSH]								succeeded		protective effect; cardioprotective effect		dog	NCT02710591
ARM210	ryanodine channel complex stabilization	Capogrosso RF	29097503	2018	2018	29097503	2018	29097503	2018	2018	29097503	0		NA (complex mechanism)	"Calcium Channel Agonists/pharmacology"[MAJR]	"Ryanodine Receptor Calcium Release Channel/metabolism"[MAJR]	"Calcium Signaling/drug effects"[MeSH]						succeeded		histologic improvement	safe therapeutic option	mdx mouse	NA
GLPG0492	selective androgen receptor modulator (SARM)	Cozzoli A	23523664	2013	1999	10522980	2006	16528518	2006	2013	23523664	6		NA (dual agonism and antagonism)	"Receptors, Androgen/genetics"[MAJR]	"Androgens/therapeutic use"[MAJR]							succeeded	ameliorated	significantly increased	improves muscle performance; preserved running performance	mdx mouse	NA
glycyrrhizin (glycyrrhizic acid)	toll-like receptor 4 (TLR4)	Giordano C	25552658	2015	2008	18619248	2011	21850221	2011	2015	25552658	4		antagonist-like	"Toll-Like Receptor 4/metabolism"[MAJR]	"Toll-Like Receptor 4/antagonists and inhibitors"[MeSH]							succeeded		improved histopathology; decreased fibrosis; reduced pro-inflammatory		mdx mouse	NA
TVN-102	ECM and utrophin	Fallon J	29481844	2018	2018	29481844	1992	1483043	2018	2018	29481844	0		agonist-like	"Utrophin"[MeSH]	"Biglycan/chemistry"[MAJR]	"Utrophin/chemistry"[MAJR]	"Extracellular Matrix/metabolism"[MAJR]					succeeded				mdx mouse	NA
ASP0367 (ma-0211)	selective modulator of PPARδ	Ito M	34642949	2022	2022	34642949	2009	19744959	2022	2022	34642949	0		agonist-like	"Utrophin/chemistry"[MAJR]	"PPAR alpha/agonists"[MeSH]							mixed or unclear					NCT04184882
ifetroban	antagonist of the thromboxane prostanoid (TP) receptor	West JD	31662020	2019	1992	1301074	2019	31662020	2019	2019	31662020	0		antagonist-like	Receptors, Thromboxane/antagonists and inhibitors[MAJR]	"Prostaglandin Antagonists/therapeutic use"[MAJR]							succeeded	improve	novel therapeutics			NCT03340675
VBP15/vamorolone	anti-inflammatory (steroid hormone); NF-κB; membrane stabilization	Heier CR	24014378	2013	2013	23498916	1955	14384301	2013	2013	24014378	0		antagonist-like	Anti-Inflammatory Agents/pharmacology[MAJR]	"NF-kappa B/antagonists and inhibitors"[MeSH]							succeeded	improve; successful				NCT03863119 NCT03038399 NCT03439670 NCT02760277 NCT02760264
GIVINOSTAT	histone deacetylase inhibitor	Consalvi S	23552722	2013	2005	15664246	2008	19047631	2008	2013	23552722	5		antagonist-like	"Histone Deacetylase Inhibitors"[MAJR]	"Histone Deacetylase 2"[MeSH]							succeeded	promoted		formation of muscle; increased cross-sectional area; reduced fibrotic scars	mdx mouse	NCT01761292 NCT03373968 NCT03238235 NCT02851797 NCT04821063
